# Supplementary material for: Functional Dissection of Leishmania major Membrane Components in Resistance to Cholesterol-Dependent Cytolysins
Source: Toxins (Basel). 2026 Jan 16;18(1):46. doi: 10.3390/toxins18010046 (PMC12846037; doi:10.3390/toxins18010046)
Supplement: Supplementary file 1 [file toxins-18-00046-s001.zip]

Archive with 1 entries (1 files):
- toxins-4070137-supplementary.pdf
